# Supplementary material for: Prevalence of coronary artery calcification and its association with mortality, cardiovascular events in patients with chronic kidney disease: a systematic review and meta-analysis
Source: Ren Fail. 2019 Apr 24;41(1):244–56. doi: 10.1080/0886022X.2019.1595646 (PMC6493287; doi:10.1080/0886022X.2019.1595646)
Supplement: Supplemental Material [file IRNF_A_1595646_SM8387.zip]

Archive with 2 entries (2 files):
- CAC search appendix1 .pdf
- Funnel plots.pdf
